# Supplementary material for: A Complementary and Revised View on the N-Acylation of Chitosan with Hexanoyl Chloride
Source: Mar Drugs. 2021 Jul 2;19(7):385. doi: 10.3390/md19070385 (PMC8303196; doi:10.3390/md19070385)
Supplement: Supplementary file 1 [file marinedrugs-19-00385-s001.zip]

Archive with 1 entries (1 files):
- marinedrugs-1224890-supplementary.pdf
